# Supplementary material for: Osteoporosis Risk in Hemodialysis Patients: The Roles of Gender, Comorbidities, Biochemical Parameters, Health and Diet Literacy
Source: Nutrients. 2022 Dec 2;14(23):5122. doi: 10.3390/nu14235122 (PMC9741163; doi:10.3390/nu14235122)
Supplement: Supplementary file 1 [file nutrients-14-05122-s001.zip]

Archive with 1 entries (1 files):
- nutrients-2041271-supplementary.pdf
